# Supplementary material for: Establishment of a malignancy and benignancy prediction model of sub-centimeter pulmonary ground-glass nodules based on the inflammation-cancer transformation theory
Source: Front Med (Lausanne). 2022 Oct 5;9:1007589. doi: 10.3389/fmed.2022.1007589 (PMC9581285; doi:10.3389/fmed.2022.1007589)
Supplement: Supplementary file 1 [file Data_Sheet_1.zip]

Archive with 4 entries (3 files):
- SupMaterial/Editorial 1.PDF
- SupMaterial/Editorial 2.DOCX
- SupMaterial/Editorial 3.XLSX
- SupMaterial/
