# Supplementary material for: Establishment of a malignancy and benignancy prediction model of sub-centimeter pulmonary ground-glass nodules based on the inflammation-cancer transformation theory
Source: Front Med (Lausanne). 2022 Oct 5;9:1007589. doi: 10.3389/fmed.2022.1007589 (PMC9581285; doi:10.3389/fmed.2022.1007589)
Supplement: Supplementary file 1 [file Data_Sheet_1.zip › SupMaterial/Editorial 3.XLSX]

## Sheet: 模型数据
name	Gender	age	Pathology	Proinflammatory factor elevation (yes/no)	Th cell reduction (yes/no)	Tumor marker	mGGN(yes/no)	Pure nodule (yes/no)	Vascular convergence sign (yes/no)	Short spicule sign (yes/no)	Smooth boundary (yes/no)	Pleural indentation (yes/no)	Vacuole sign (yes/no)	Nodule diameter (mm)	Nodule in upper lobe (yes/no)	Smoking history (yes/no)	Personal tumor history (yes/no)	Family tumor history (yes/no)	Chronic inflammatory disease history (yes/no)	Anxiety/depression (yes/no)
	1	28	2	1	1	1	1	0	1	0	0	1	0	8	1	1	1	0	1	1
	2	35	2	1	1	0	1	0	1	1	0	0	1	9	0	0	0	1	0	0
	1	34	2	1	1	1	1	0	1	0	0	0	0	9	0	0	0	0	1	0
	2	36	2	1	1	0	1	0	1	0	0	0	0	8	0	0	0	0	0	1
	2	38	2	1	1	0	1	0	1	0	0	0	0	10	0	0	0	0	0	0
	2	44	2	1	1	1	1	0	1	0	0	0	0	8	1	0	1	0	0	0
	1	67	2	0	1	1	1	0	1	0	0	0	0	8	0	0	0	0	1	0
	2	78	2	0	1	1	1	0	1	0	0	0	0	8	0	1	0	0	0	0
	1	70	2	0	1	0	1	0	1	0	0	0	1	8	0	0	0	0	1	1
	1	62	2	1	1	1	1	0	1	0	0	1	0	8	0	0	1	1	0	0
	1	32	2	1	1	0	1	0	1	0	0	0	0	12	1	0	0	0	1	1
	2	29	2	1	1	0	1	0	1	0	0	0	0	13	0	0	0	0	0	0
	2	54	2	1	0	0	1	0	1	0	0	0	0	8	0	0	0	0	1	0
	1	46	2	1	1	0	1	0	1	0	0	0	0	8	0	0	1	0	0	0
	1	40	2	1	1	0	1	0	1	0	0	0	1	8	0	0	0	0	0	0
	2	24	2	1	1	1	1	0	1	0	0	0	0	10	1	0	0	0	1	0
	1	38	2	1	1	0	1	0	1	0	0	1	0	12	0	1	0	0	0	1
	2	45	2	0	1	0	1	0	1	0	0	0	0	14	0	0	0	0	0	0
	2	55	2	1	1	1	1	0	1	0	0	0	0	13	0	0	0	0	0	0
	2	61	2	0	1	1	1	0	1	0	0	0	1	15	0	0	0	0	1	0
	2	75	2	0	1	1	1	0	1	0	0	0	0	8	1	0	0	1	0	0
	1	77	2	1	1	0	1	0	1	0	0	0	0	8	0	0	1	0	1	0
	2	56	2	0	1	0	1	0	1	0	0	1	0	8	1	0	0	0	0	1
	1	43	2	1	1	1	0	0	1	0	0	0	0	8	1	0	0	0	1	0
	2	67	2	1	1	0	1	0	1	0	0	0	0	8	0	0	0	0	0	0
	2	56	2	0	0	0	1	0	1	0	0	0	0	8	0	0	1	0	1	0
	1	82	2	1	1	0	1	0	1	0	0	0	0	8	0	1	0	0	0	0
	2	49	2	0	0	0	1	1	1	0	0	0	0	8	1	0	0	0	0	0
	1	41	2	1	1	1	1	0	1	0	0	0	0	11	0	0	0	0	0	1
	1	37	2	0	1	0	1	0	1	0	0	0	0	13	0	0	0	0	1	0
	2	40	2	1	1	0	1	0	1	0	0	1	0	8	1	0	1	0	0	0
	2	66	2	1	1	0	1	0	1	0	0	0	1	15	1	0	0	0	0	0
	2	53	2	1	1	1	0	0	1	0	0	1	0	14	0	0	0	0	1	0
	1	38	2	0	1	0	1	0	1	0	0	0	0	8	0	0	0	0	0	0
	1	45	2	1	1	0	1	0	1	1	0	0	0	8	0	0	0	0	0	1
	2	39	2	1	1	0	1	0	1	0	0	0	0	8	0	1	0	0	0	0
	2	54	2	1	1	1	1	0	1	0	0	0	0	8	1	0	0	0	0	0
	2	64	2	1	1	0	1	0	1	0	0	0	0	8	0	0	0	0	0	0
	1	68	2	0	1	0	1	0	1	0	0	0	0	8	0	1	1	0	1	0
	2	73	2	1	1	1	1	0	1	0	0	0	0	8	0	0	0	0	0	1
	1	78	2	1	1	0	1	0	1	0	0	0	0	9	0	0	0	0	0	0
	2	40	2	1	1	0	1	0	1	0	0	0	0	8	0	0	0	0	1	0
	2	58	2	0	1	0	1	0	1	1	0	0	0	14	1	0	0	0	0	0
	2	56	2	0	1	0	1	0	1	0	0	0	0	12	0	0	0	0	1	0
	1	41	2	1	1	1	1	0	1	0	0	0	0	7	0	0	0	0	0	0
	1	60	2	0	1	0	1	1	1	0	0	0	0	10	0	0	1	0	1	0
	2	33	2	1	1	0	0	0	1	0	0	1	0	7	1	1	0	0	0	0
	2	61	2	0	1	0	1	0	1	0	0	0	0	8	0	0	0	0	0	1
	2	77	2	1	1	0	1	0	1	0	0	0	0	8	0	0	1	0	1	0
	1	58	2	1	1	0	1	0	1	0	0	0	0	8	0	0	0	0	0	0
	1	46	2	1	0	1	1	0	1	0	0	0	0	8	0	0	0	0	0	0
	1	59	2	1	1	0	1	0	1	1	0	0	0	9	1	0	0	0	0	1
	2	40	2	1	1	0	1	0	1	0	0	0	1	10	0	0	1	0	0	0
	1	35	2	1	0	0	1	0	1	0	0	0	0	8	0	1	0	0	1	0
	2	39	2	0	1	0	1	0	1	0	0	0	0	9	0	0	0	1	0	1
	1	62	2	0	1	0	0	0	1	0	0	0	0	9	1	0	0	0	0	0
	1	49	2	1	1	0	1	0	1	0	0	0	0	12	0	0	1	0	0	0
	2	47	2	1	0	0	1	0	1	0	0	1	0	11	1	0	0	0	1	0
	2	61	2	1	1	1	1	0	1	0	0	0	0	13	0	0	0	0	0	0
	1	70	2	1	1	0	1	0	1	0	0	0	0	8	1	1	0	0	0	1
	1	45	1	0	0	0	0	0	0	0	0	0	0	12	0	0	0	0	0	0
	2	49	1	0	0	0	0	0	0	0	1	0	0	13	0	0	0	0	0	0
	1	56	1	0	0	0	0	1	0	0	0	0	0	14	0	0	0	0	0	0
	2	35	1	1	1	0	0	0	0	0	0	0	0	13	0	0	0	0	1	0
	2	70	1	1	1	0	1	0	0	0	0	0	1	15	0	0	0	0	0	0
	1	68	1	1	0	1	0	0	1	0	1	0	0	13	0	0	0	0	0	0
	2	44	1	0	0	0	0	0	0	0	0	0	0	8	0	0	0	0	0	0
	1	50	1	0	0	0	0	0	0	0	0	0	0	10	0	0	1	0	0	0
	2	60	1	0	0	0	0	1	0	0	0	0	0	12	0	1	0	0	0	0
	2	36	1	0	1	0	0	0	0	0	1	0	0	13	0	0	0	0	0	0
	1	40	1	1	0	1	1	0	0	0	0	0	0	14	0	0	0	0	0	0
	1	42	1	1	0	0	0	0	0	0	0	0	0	15	0	0	0	0	0	0
	1	46	1	0	0	0	0	1	0	0	0	0	0	8	1	0	0	0	0	0
	2	62	1	0	1	0	0	0	0	0	1	0	0	8	0	0	0	0	0	0
	2	49	1	0	0	1	0	0	0	0	0	0	0	8	0	0	0	0	0	0
	1	52	1	1	0	0	0	1	0	0	0	0	0	12	0	1	0	0	0	0
	2	45	1	0	0	0	0	0	1	0	0	0	0	14	0	0	0	0	0	0
	1	48	1	1	1	0	0	0	0	0	0	0	0	14	0	0	0	0	0	0
	2	60	1	1	0	0	0	0	0	0	1	0	0	12	0	0	0	0	0	0
	2	72	1	0	0	0	0	0	0	0	0	0	0	8	0	0	0	0	0	0
	1	65	1	0	0	1	0	1	0	0	0	0	0	8	0	0	0	0	0	0
	1	43	1	0	0	0	1	0	0	0	1	0	0	8	0	1	0	0	0	0
	1	56	1	0	0	0	0	1	1	0	0	0	0	8	1	0	0	0	0	0
	2	47	1	0	0	0	0	0	0	0	1	0	0	15	0	0	0	0	1	0
	2	66	1	1	0	1	0	0	0	0	0	0	0	13	0	0	0	0	0	0
	2	71	1	1	1	0	0	0	0	0	0	0	0	9	0	1	0	0	0	0
	1	68	1	0	1	0	0	0	0	0	0	0	1	10	0	0	0	0	0	0
	1	46	1	0	0	0	1	0	1	0	0	0	0	8	0	0	0	0	0	1
	1	44	1	0	0	1	0	1	0	0	0	0	0	8	0	0	0	0	0	0
	2	48	1	0	0	0	0	0	0	0	1	0	0	8	0	0	0	0	1	0
	1	40	1	0	0	0	0	0	0	0	0	0	0	8	0	0	0	0	0	0
	2	56	1	0	1	0	0	0	0	0	0	0	0	10	1	0	0	0	0	0
	1	41	1	0	0	0	0	0	0	0	1	0	0	12	0	0	0	0	0	0
	2	48	1	0	0	0	0	0	0	0	0	0	0	15	0	0	0	0	0	1
	1	68	1	1	1	0	1	1	1	0	0	0	0	8	0	1	0	0	0	0
	2	62	1	1	1	1	0	0	0	0	1	0	0	8	0	0	1	0	0	0
	1	60	1	0	0	0	0	0	0	0	0	0	0	9	0	0	0	0	0	0
	2	53	1	0	0	0	0	1	0	0	0	0	0	10	1	0	0	0	1	0
	1	51	1	0	0	0	0	1	0	0	0	0	0	11	0	0	0	0	0	0
	2	45	1	0	0	0	0	0	1	0	0	0	0	8	0	0	0	0	0	0
